# Supplementary material for: Implementation of a Full Digital Workflow by 3D Printing Intraoral Splints Used in Dental Education: An Exploratory Observational Study with Respect to Students’ Experiences
Source: Dent J (Basel). 2022 Dec 26;11(1):5. doi: 10.3390/dj11010005 (PMC9858622; doi:10.3390/dj11010005)
Supplement: Supplementary file 1 [file dentistry-11-00005-s001.zip]

Archive with 9 entries (9 files):
- Supplement S1- Questionnaire german.pdf
- Supplement S2- Questionnaire english.pdf
- Supplement S3- Manual ExoCad  VALETTA splint design 2.2.pdf
- Supplement S4- Video Exocad Valetta 2.2 splint design.mp4
- Supplement S5- Discarded Questions.pdf
- Supplement S6- VAS Questions.pdf
- Supplement S7- MC SC Questions.pdf
- Supplement S8- Comparing the mean values of responses to time-relevant items in each cohort.pdf
- Supplement S9- Comparison of mean values of VAS and duration by impression method preference.pdf
